# Supplementary material for: Risk factors for tick attachment in companion animals in Great Britain: a spatiotemporal analysis covering 2014–2021
Source: Parasit Vectors. 2024 Jan 22;17:29. doi: 10.1186/s13071-023-06094-4 (PMC10804489; doi:10.1186/s13071-023-06094-4)
Supplement: Supplementary file 5 — Additional file 5: Table S1. List of covariates used in the Ensemble machine learning spatiotemporal model. [file 13071_2023_6094_MOESM5_ESM.xlsx]

## Sheet: Feuil1
ID	Category	Subcategory	Covariate short description	Covariate name	Source
1	Habitat and land cover	Vegetation	EVI min annual	annual.evi_mod13q1.v061_p05	https://modis.gsfc.nasa.gov/data/dataprod/mod13.php
2	Habitat and land cover	Vegetation	EVI mean annual	annual.evi_mod13q1.v061_p50	https://modis.gsfc.nasa.gov/data/dataprod/mod13.php
3	Habitat and land cover	Vegetation	EVI max annual	annual.evi_mod13q1.v061_p95	https://modis.gsfc.nasa.gov/data/dataprod/mod13.php
4	Habitat and land cover	Landcover	Annual percentage of cropland	annual.globalcropland_bowen.et.al_p	https://essd.copernicus.org/articles/13/5403/2021/
5	Human footprint	Human footprint	Annual human footprint	annual.human.footprint_hpressure.50_m	https://www.nature.com/articles/s41597-022-01284-8
6	Habitat and land cover	Landcover	Broadleaf forest	annual.landcover.311_lucas.corine.eml_p	https://land.copernicus.eu/pan-european/corine-land-cover
7	Habitat and land cover	Landcover	Coniferous forest	annual.landcover.312_lucas.corine.eml_p	https://land.copernicus.eu/pan-european/corine-land-cover
8	Habitat and land cover	Landcover	Natural grassland	annual.landcover.321_lucas.corine.eml_p	https://land.copernicus.eu/pan-european/corine-land-cover
9	Habitat and land cover	Landcover	Inland marshes	annual.landcover.411_lucas.corine.eml_p	https://land.copernicus.eu/pan-european/corine-land-cover
10	Climate	Climate	Annual min day-time temperature	annual.lst_mod11a2.daytime_p05	https://modis.gsfc.nasa.gov/data/dataprod/mod11.php
11	Climate	Climate	Annual min night-time temperature	annual.lst_mod11a2.nighttime_p05	https://modis.gsfc.nasa.gov/data/dataprod/mod11.php
12	Climate	Climate	Annual mean night-time temperature	annual.lst_mod11a2.nighttime_p50	https://modis.gsfc.nasa.gov/data/dataprod/mod11.php
13	Climate	Climate	Annual max night-time temperature	annual.lst_mod11a2.nighttime_p95	https://modis.gsfc.nasa.gov/data/dataprod/mod11.php
14	Habitat and land cover	Vegetation	EVI mean monthly	monthly.evi_mod13q1.v061._p50	https://modis.gsfc.nasa.gov/data/dataprod/mod13.php
15	Climate	Climate	Monthly min night-time temperature	monthly.lst_mod11a2.nighttime_p05	https://modis.gsfc.nasa.gov/data/dataprod/mod11.php
16	Climate	Climate	Monthly max night-time temperature	monthly.lst_mod11a2.nighttime_p95	https://modis.gsfc.nasa.gov/data/dataprod/mod11.php
17	Climate	Climate	Monthly precipitation	monthly.prec_chelsa.v2.1_m	https://chelsa-climate.org/
18	Climate	Climate	Monthly max temperature	monthly.tmax_terraclimate_m	https://www.climatologylab.org/terraclimate.html
19	Climate	Climate	Monthly min temperature	monthly.tmin_terraclimate_m	https://www.climatologylab.org/terraclimate.html
20	Human footprint	Human footprint	Tropospheric NO2 min	tropospheric.n02_sentinel5p_p0.1	https://zenodo.org/record/7464099
21	Human footprint	Human footprint	Tropospheric NO2 mean	tropospheric.n02_sentinel5p_p0.5	https://zenodo.org/record/7464099
22	Human footprint	Human footprint	Tropospheric NO2 max	tropospheric.n02_sentinel5p_p0.9	https://zenodo.org/record/7464099
23	Human footprint	Human footprint	Mean night-time lights	vis.nightlight_vcmslcfg.npp.avg_m	https://www.tandfonline.com/doi/full/10.1080/01431161.2017.1342050
24	Human footprint	Human footprint	Max night-time lights	vis.nightlight_vcmslcfg.npp.max_m	https://www.tandfonline.com/doi/full/10.1080/01431161.2017.1342050
25	Human footprint	Human footprint	Min night-time lights	vis.nightlight_vcmslcfg.npp.min_m	https://www.tandfonline.com/doi/full/10.1080/01431161.2017.1342050
26	Climate	Climate	Bioclim 1	bioclim1_chelsa.v2.1_s_19820101_20101231_gb_epsg.27700_v20230207	https://chelsa-climate.org/bioclim/
27	Climate	Climate	Bioclim 10	bioclim10_chelsa.v2.1_s_19820101_20101231_gb_epsg.27700_v20230207	https://chelsa-climate.org/bioclim/
28	Climate	Climate	Bioclim 11	bioclim11_chelsa.v2.1_s_19820101_20101231_gb_epsg.27700_v20230207	https://chelsa-climate.org/bioclim/
29	Climate	Climate	Bioclim 12	bioclim12_chelsa.v2.1_s_19820101_20101231_gb_epsg.27700_v20230207	https://chelsa-climate.org/bioclim/
30	Climate	Climate	Bioclim 2	bioclim2_chelsa.v2.1_s_19820101_20101231_gb_epsg.27700_v20230207	https://chelsa-climate.org/bioclim/
31	Climate	Climate	Bioclim 3	bioclim3_chelsa.v2.1_s_19820101_20101231_gb_epsg.27700_v20230207	https://chelsa-climate.org/bioclim/
32	Climate	Climate	Bioclim 4	bioclim4_chelsa.v2.1_s_19820101_20101231_gb_epsg.27700_v20230207	https://chelsa-climate.org/bioclim/
33	Climate	Climate	Bioclim 5	bioclim5_chelsa.v2.1_s_19820101_20101231_gb_epsg.27700_v20230207	https://chelsa-climate.org/bioclim/
34	Climate	Climate	Bioclim 6	bioclim6_chelsa.v2.1_s_19820101_20101231_gb_epsg.27700_v20230207	https://chelsa-climate.org/bioclim/
35	Climate	Climate	Bioclim 7	bioclim7_chelsa.v2.1_s_19820101_20101231_gb_epsg.27700_v20230207	https://chelsa-climate.org/bioclim/
36	Host	Host	Cat density	cats.density_aegerter.2017_m_1km_s_20160101_20181231_gb_epsg.27700_v20221201	https://journals.plos.org/plosone/article?id=10.1371/journal.pone.0174709
37	Host	Host	Mean deer (red, roe and fallow) presence probability	deer.prob_osgbirall3_p_1km_s_20180101_20201231_gb_epsg.27700_v20230207	calculated value based on https://figshare.com/articles/dataset/A_first_attempt_at_modelling_roe_deer_Capreolus_capreolus_distributions_over_Europe/1008335 and https://figshare.com/articles/dataset/A_first_attempt_at_modelling_red_deer_Cervus_elaphus_distributions_over_Europe/1008334
38	Host	Host	Dog density	dogs.density_aegerter.2017_m_1km_s_20160101_20181231_gb_epsg.27700_v20221201	https://journals.plos.org/plosone/article?id=10.1371/journal.pone.0174709
39	Habitat and land cover	Terrain	Eastness	eastness_geomorphon90m_m_1km_s_20000101_20201231_gb_epsg.27700_v20230207	https://www.nature.com/articles/s41597-020-0479-6
40	Habitat and land cover	Terrain	Elevation	elevation_glo90.copernicus_m_1km_s_20000101_20201231_gb_epsg.27700_v20230207	https://spacedata.copernicus.eu/collections/copernicus-digital-elevation-model
41	Habitat and land cover	Hydrography	Flood map	floodmap.500y_jrc.hazardmapping_m_1km_s_20000101_20201231_gb_epsg.27700_v20230207	https://agupubs.onlinelibrary.wiley.com/doi/full/10.1002/2016EF000485
42	Habitat and land cover	Terrain	Height above meritdem	height.above_meritdem.hydro_m_1km_s_20000101_20201231_gb_epsg.27700_v20230207	https://www.eea.europa.eu/en/datahub/datahubitem-view/d08852bc-7b5f-4835-a776-08362e2fbf4b
43	Habitat and land cover	Terrain	Norhtness	northness_geomorphon90m_m_1km_s_20000101_20201231_gb_epsg.27700_v20230207	https://www.nature.com/articles/s41597-020-0479-6
44	Habitat and land cover	Hydrography	Elevation difference between location and the closest downstream stream pixel	outlet.diff.dw.basin_hydrography90m_m_1km_s_20000101_20201231_gb_epsg.27700_v20230207	https://essd.copernicus.org/articles/14/4525/2022/
45	Habitat and land cover	Hydrography	Slope hydrography	slope.elv.dw_hydrography90m_m_1km_s_20000101_20201231_gb_epsg.27700_v20230207	https://essd.copernicus.org/articles/14/4525/2022/
46	Habitat and land cover	Terrain	Slope geomorphology	slope.pct_geomorphon90m_m_1km_s_20000101_20201231_gb_epsg.27700_v20230207	https://www.nature.com/articles/s41597-020-0479-6
47	Climate	Climate	Max snow probability April	snow.prob_esacci.apr_p.90_1km_s_20000101_20121231_gb_epsg.27700_v20230207	https://zenodo.org/record/5774954
48	Climate	Climate	SD snow probability April	snow.prob_esacci.apr_sd_1km_s_20000101_20121231_gb_epsg.27700_v20230207	https://zenodo.org/record/5774954
49	Climate	Climate	Max snow probability August	snow.prob_esacci.aug_p.90_1km_s_20000101_20121231_gb_epsg.27700_v20230207	https://zenodo.org/record/5774954
50	Climate	Climate	SD snow probability August	snow.prob_esacci.aug_sd_1km_s_20000101_20121231_gb_epsg.27700_v20230207	https://zenodo.org/record/5774954
51	Climate	Climate	Max snow probability December	snow.prob_esacci.dec_p.90_1km_s_20000101_20121231_gb_epsg.27700_v20230207	https://zenodo.org/record/5774954
52	Climate	Climate	SD snow probability December	snow.prob_esacci.dec_sd_1km_s_20000101_20121231_gb_epsg.27700_v20230207	https://zenodo.org/record/5774954
53	Climate	Climate	Max snow probability February	snow.prob_esacci.feb_p.90_1km_s_20000101_20121231_gb_epsg.27700_v20230207	https://zenodo.org/record/5774954
54	Climate	Climate	SD snow probability February	snow.prob_esacci.feb_sd_1km_s_20000101_20121231_gb_epsg.27700_v20230207	https://zenodo.org/record/5774954
55	Climate	Climate	Max snow probability January	snow.prob_esacci.jan_p.90_1km_s_20000101_20121231_gb_epsg.27700_v20230207	https://zenodo.org/record/5774954
56	Climate	Climate	SD snow probability January	snow.prob_esacci.jan_sd_1km_s_20000101_20121231_gb_epsg.27700_v20230207	https://zenodo.org/record/5774954
57	Climate	Climate	Max snow probability July	snow.prob_esacci.jul_p.90_1km_s_20000101_20121231_gb_epsg.27700_v20230207	https://zenodo.org/record/5774954
58	Climate	Climate	SD snow probability July	snow.prob_esacci.jul_sd_1km_s_20000101_20121231_gb_epsg.27700_v20230207	https://zenodo.org/record/5774954
59	Climate	Climate	Max snow probability June	snow.prob_esacci.jun_p.90_1km_s_20000101_20121231_gb_epsg.27700_v20230207	https://zenodo.org/record/5774954
60	Climate	Climate	SD snow probability June	snow.prob_esacci.jun_sd_1km_s_20000101_20121231_gb_epsg.27700_v20230207	https://zenodo.org/record/5774954
61	Climate	Climate	Max snow probability March	snow.prob_esacci.mar_p.90_1km_s_20000101_20121231_gb_epsg.27700_v20230207	https://zenodo.org/record/5774954
62	Climate	Climate	SD snow probability March	snow.prob_esacci.mar_sd_1km_s_20000101_20121231_gb_epsg.27700_v20230207	https://zenodo.org/record/5774954
63	Climate	Climate	Max snow probability May	snow.prob_esacci.may_p.90_1km_s_20000101_20121231_gb_epsg.27700_v20230207	https://zenodo.org/record/5774954
64	Climate	Climate	SD snow probability May	snow.prob_esacci.may_sd_1km_s_20000101_20121231_gb_epsg.27700_v20230207	https://zenodo.org/record/5774954
65	Climate	Climate	Max snow probability November	snow.prob_esacci.nov_p.90_1km_s_20000101_20121231_gb_epsg.27700_v20230207	https://zenodo.org/record/5774954
66	Climate	Climate	SD snow probability November	snow.prob_esacci.nov_sd_1km_s_20000101_20121231_gb_epsg.27700_v20230207	https://zenodo.org/record/5774954
67	Climate	Climate	Max snow probability Ocotober	snow.prob_esacci.oct_p.90_1km_s_20000101_20121231_gb_epsg.27700_v20230207	https://zenodo.org/record/5774954
68	Climate	Climate	SD snow probability Ocotober	snow.prob_esacci.oct_sd_1km_s_20000101_20121231_gb_epsg.27700_v20230207	https://zenodo.org/record/5774954
69	Climate	Climate	Max snow probability September	snow.prob_esacci.sep_p.90_1km_s_20000101_20121231_gb_epsg.27700_v20230207	https://zenodo.org/record/5774954
70	Climate	Climate	SD snow probability September	snow.prob_esacci.sep_sd_1km_s_20000101_20121231_gb_epsg.27700_v20230207	https://zenodo.org/record/5774954
71	Habitat and land cover	Hydrography	Stream transportation index	sti.ovr_hydrography90m_m_1km_s_20000101_20201231_gb_epsg.27700_v20230207	https://essd.copernicus.org/articles/14/4525/2022/
72	Habitat and land cover	Hydrography	Topographic wetness index	twi_merit.dem_m_1km_s_20000101_20201231_gb_epsg.27700_v20230207	https://www.nature.com/articles/s41597-020-0479-6
73	Habitat and land cover	Hydrography	Upstream hydro area	upstream.area_meritdem.hydro_m_1km_s_20000101_20201231_gb_epsg.27700_v20230207	https://essd.copernicus.org/preprints/essd-2022-9/essd-2022-9.pdf
74	Habitat and land cover	Terrain	Vector ruggedness measure/Terrain ruggedness	vrm_geomorphon90m_m_1km_s_20000101_20201231_gb_epsg.27700_v20230207	https://www.nature.com/articles/s41597-020-0479-6
75	Climate	Seasonality	cosine of the month	cosmonth	calculated value
